# Supplementary material for: Evaluating the accuracy of CAD/CAM optimized stones compared to conventional type IV stones
Source: PLoS One. 2023 Mar 6;18(3):e0282509. doi: 10.1371/journal.pone.0282509 (PMC9987827; doi:10.1371/journal.pone.0282509)
Supplement: S1 Dataset — (XLSX) [file pone.0282509.s001.xlsx]

## Sheet: Trueness 1
TRUENESS Full Model (F), Abutments (A)
FBC1	88.8
FBC2	104.9
FBC3	85
FBC4	82.7
FBC5	84.3
FBC6	115.6
FBC7	136.7
FBC8	136
FBC9	142.1
FBC10	127.3
FEM1	76.9
FEM2	111.5
FEM3	91.7
FEM4	104.6
FEM5	103
FEM6	105.6
FEM7	112.2
FEM8	99.4
FEM9	121.6
FEM10	117.7
FERF1	64.7
FERF2	94.3
FERF3	95.1
FERF4	77.5
FERF5	85.3
FERF6	83.9
FERF7	140.3
FERF8	127.5
FERF9	121.2
FERF10	151.8
ABC1	67.9
ABC2	83.3
ABC3	67.2
ABC4	67.3
ABC5	64.9
ABC6	105.5
ABC7	126.0
ABC8	127.2
ABC9	129.9
ABC10	121.6
AEM1	53.9
AEM2	82.6
AEM3	74.7
AEM4	86.7
AEM5	83.5
AEM6	89.9
AEM7	98.2
AEM8	95.0
AEM9	110.2
AEM10	108.1
AERF1	53.9
AERF2	75.0
AERF3	68.1
AERF4	55.6
AERF5	60.3
AERF6	62.8
AERF7	130.3
AERF8	117.8
AERF9	111.3
AERF10	141.6

## Sheet: Trueness 2
TRUENESS
RMS	A1	A2	A3	A4	A5	A6
BC
1	21.4	21.9	26	19.8	20.8	22.2
2	29.6	27.7	29.2	24.6	27.4	29.2
3	30.5	18.3	28.5	32.4	22.9	20.8
4	24.4	23.1	21.9	25.4	22.8	16.4
5	21.5	17.7	23.5	23.2	21.4	21.2
6	21	22.4	26.5	17.8	22.8	21.5
7	20.1	25	25.5	25	21.9	25.3
8	21.9	29	28.1	22.3	25.2	22.8
9	21.7	21.1	23.9	20.1	23.3	24
10	20.8	19.6	23.9	22.6	21.1	25.7
EM
1	30	28.5	29.5	33.8	34.1	40.7
2	41.3	34.2	31.6	25.8	35.3	33.5
3	36.9	27.8	31	26.8	29.3	36.6
4	37.9	25.3	25	23.5	24.8	28.1
5	36.3	30.1	29.6	29.5	27.3	28.6
6	26.6	27.9	33.3	32.1	30.9	24.8
7	32	30.6	29.8	24	24.2	20.2
8	22.8	22.4	25.7	25.7	24.7	23.6
9	25.3	24.3	29.1	26.8	26.8	22.5
10	18.6	18.9	26.1	22.3	24.1	20.9
ERF
1	22.6	21.4	20.7	24.4	26	22.1
2	32.4	22.1	20.3	18.7	25.3	30.6
3	29.1	21.7	26.1	27.4	27.6	30.5
4	26.8	21.4	20.6	26.3	23.7	19.8
5	18.6	14.6	17.7	21.2	20.3	21.6
6	22.4	21	27.1	22.8	25.3	23.5
7	21.5	24.7	29	23	21.6	21.3
8	17.7	23.9	25.2	20.9	23	24.1
9	21.7	26.1	31.2	27.4	24.6	26
10	20.4	26.2	27.3	23.3	23.9	25.7

## Sheet: Trueness 3
TRUENESS
Triangle Count	A1	A2	A3	A4	A5	A6
Master Model	19.362	19.269	19.223	19.292	19.286	19.311
BC
1	19.306	19.262	18.98	19.064	19.147	18.871
2	18.125	18.656	18.439	19.342	18.916	18.531
3	18.968	19.003	18.448	19.07	18.908	18.798
4	19.892	19.54	18.944	18.472	19.148	18.857
5	18.523	18.623	18.582	19.031	18.932	18.504
6	18.498	18.826	18.478	18.983	18.964	18.686
7	19.27	19.006	18.888	19.125	19.237	18.893
8	17.947	17.815	17.918	18.366	18.456	18.379
9	18.379	18.269	18.343	18.814	18.818	18.678
10	18.049	18.431	18.247	18.098	18.488	18.338
EM
1	19.563	19.606	19.501	19.525	19.583	19.574
2	18.683	19.14	19.354	19.542	19.326	19.298
3	18.123	18.542	18.75	19.059	19.119	18.767
4	18.857	18.776	18.644	18.806	18.9	18.698
5	18.856	19.407	19.336	19.593	19.145	18.75
6	18.314	18.548	18.363	18.822	18.98	18.778
7	18.94	19.525	19.609	19.499	19.575	19.525
8	18.411	18.302	18.246	18.373	18.351	18.267
9	18.54	18.778	19.033	19.15	18.995	19.1
10	18.872	19.125	19.107	19.543	19.269	19.289
ERF
1	19.31	19.756	19.802	19.857	19.758	19.346
2	18.874	19.211	19.06	19.501	19.231	18.671
3	18.326	18.715	18.552	19.316	19.083	18.467
4	19.155	19.251	19.047	19.015	18.643	18.754
5	18.675	19.024	18.934	18.975	18.721	19.063
6	18.678	19.666	19.786	19.217	19.219	18.916
7	18.48	18.616	18.677	18.879	18.993	18.578
8	18.894	19.09	18.873	19.593	19.093	19.259
9	18.805	19.727	19.498	18.845	18.97	18.814
10	18.089	18.064	18.072	18.774	18.851	18.7

## Sheet: Trueness 4
TRUENESS							EM						ERF
	A1	A2	A3	A4	A5	A6	A1	A2	A3	A4	A5	A6	A1	A2	A3	A4	A5	A6
BC	21.4	21.9	26	19.8	20.8	22.2	30	28.5	29.5	33.8	34.1	40.7	22.6	21.4	20.7	24.4	26	22.1
BC	29.6	27.7	29.2	24.6	27.4	29.2	41.3	34.2	31.6	25.8	35.3	33.5	32.4	22.1	20.3	18.7	25.3	30.6
BC	30.5	18.3	28.5	32.4	22.9	20.8	36.9	27.8	31	26.8	29.3	36.6	29.1	21.7	26.1	27.4	27.6	30.5
BC	24.4	23.1	21.9	25.4	22.8	16.4	37.9	25.3	25	23.5	24.8	28.1	26.8	21.4	20.6	26.3	23.7	19.8
BC	21.5	17.7	23.5	23.2	21.4	21.2	36.3	30.1	29.6	29.5	27.3	28.6	18.6	14.6	17.7	21.2	20.3	21.6
BC	21	22.4	26.5	17.8	22.8	21.5	26.6	27.9	33.3	32.1	30.9	24.8	22.4	21	27.1	22.8	25.3	23.5
BC	20.1	25	25.5	25	21.9	25.3	32	30.6	29.8	24	24.2	20.2	21.5	24.7	29	23	21.6	21.3
BC	21.9	29	28.1	22.3	25.2	22.8	22.8	22.4	25.7	25.7	24.7	23.6	17.7	23.9	25.2	20.9	23	24.1
BC	21.7	21.1	23.9	20.1	23.3	24	25.3	24.3	29.1	26.8	26.8	22.5	21.7	26.1	31.2	27.4	24.6	26
BC	20.8	19.6	23.9	22.6	21.1	25.7	18.6	18.9	26.1	22.3	24.1	20.9	20.4	26.2	27.3	23.3	23.9	25.7
EM	30	28.5	29.5	33.8	34.1	40.7
EM	41.3	34.2	31.6	25.8	35.3	33.5
EM	36.9	27.8	31	26.8	29.3	36.6
EM	37.9	25.3	25	23.5	24.8	28.1
EM	36.3	30.1	29.6	29.5	27.3	28.6
EM	26.6	27.9	33.3	32.1	30.9	24.8
EM	32	30.6	29.8	24	24.2	20.2
EM	22.8	22.4	25.7	25.7	24.7	23.6
EM	25.3	24.3	29.1	26.8	26.8	22.5
EM	18.6	18.9	26.1	22.3	24.1	20.9
ERF	22.6	21.4	20.7	24.4	26	22.1
ERF	32.4	22.1	20.3	18.7	25.3	30.6
ERF	29.1	21.7	26.1	27.4	27.6	30.5
ERF	26.8	21.4	20.6	26.3	23.7	19.8
ERF	18.6	14.6	17.7	21.2	20.3	21.6
ERF	22.4	21	27.1	22.8	25.3	23.5
ERF	21.5	24.7	29	23	21.6	21.3
ERF	17.7	23.9	25.2	20.9	23	24.1
ERF	21.7	26.1	31.2	27.4	24.6	26
ERF	20.4	26.2	27.3	23.3	23.9	25.7

## Sheet: Precision
PRECISION
	BC	EM	ERF
1	28.6	43.2	49.4
2	23.6	40	47.1
3	19.2	51.3	38.9
4	20.4	47.5	41.7
5	50	52.6	42.6
6	69.6	54.8	109.2
7	69.6	59.4	95.9
8	71.6	76.3	90.4
9	65.5	77.8	119.3
10	33.7	22.5	26.9
11	39.5	25	32.6
12	33.4	27.8	30.6
13	39.9	25	34.2
14	58	33.1	65.8
15	56.4	35.6	54.1
16	59.2	44.8	49.3
17	54	46.8	76.4
18	26.3	32.1	38.1
19	24.2	33.1	32.6
20	52.6	27.9	46.5
21	71.8	41.5	73.7
22	72	36.1	65
23	75.1	46.9	61.2
24	65.7	49	85.6
25	20.7	27.7	19.9
26	50.7	21	33.9
27	70.7	31.8	82.2
28	71.5	21.3	69.9
29	73	33.4	62.6
30	65.3	36.6	93.7
31	52.6	19.8	25.3
32	75.3	28.2	77.5
33	73.2	22.3	63.4
34	72.3	37.1	55.5
35	67.9	39.2	88.1
36	28.5	28.6	81.8
37	26.6	20.5	66.3
38	28.8	28.5	55.6
39	24.3	31.8	91.1
40	17	26	21.8
41	20.9	20.5	37
42	22.8	19.4	18.2
43	17.9	27.3	22.6
44	29.5	31.2	28.3
45	24.3	21.4	39.4

## Sheet: Point Cloud Density
POINT CLOUD DENSITY
BC1	185.5
BC2	184.4
BC3	183.2
BC4	184.5
BC5	182.4
BC6	182.6
BC7	187.1
BC8	178.7
BC9	184.9
BC10	180.4
EM1	195
EM2	189.7
EM3	188.6
EM4	188.2
EM5	187.6
EM6	189.1
EM7	190.6
EM8	180
EM9	190.9
EM10	192.4
ERF1	190.7
ERF2	184.6
ERF3	184
ERF4	183.1
ERF5	185.3
ERF6	184.7
ERF7	183.9
ERF8	186.3
ERF9	184.3
ERF10	184.7
